# Supplementary material for: Advancing Archaeobotanical Methods: Morphometry, Bayesian Analysis and AMS Dating of Rose Prickles from Monteagudo Almunia, Spain (12th Century–Present)
Source: Plants (Basel). 2025 Dec 5;14(24):3709. doi: 10.3390/plants14243709 (PMC12736896; doi:10.3390/plants14243709)
Supplement: Supplementary file 1 [file plants-14-03709-s001.zip]

Archive with 1 entries (1 files):
- plants-4001506-supplementary.pdf
